# Supplementary material for: IHUP: An Integrated High-Throughput Universal Phenotyping Software Platform to Accelerate Unmanned-Aerial-Vehicle-Based Field Plant Phenotypic Data Extraction and Analysis
Source: Plant Phenomics. 2024 May 15;6:0164. doi: 10.34133/plantphenomics.0164 (PMC11335093; doi:10.34133/plantphenomics.0164)
Supplement: Supplementary 1 — Notes S1 to S4 Movie S1 Tables S1 to S5 Guidelines for software testing [file plantphenomics.0164.f1.zip]

Archive with 3 entries (3 files):
- Guidelines for Software Testing.docx
- IHUP.mp4
- SupplmentaryNote.docx
